# Supplementary material for: Anti-HIV Activities and Mechanism of 12-O-Tricosanoylphorbol-20-acetate, a Novel Phorbol Ester from Ostodes katharinae
Source: Molecules. 2017 Sep 8;22(9):1498. doi: 10.3390/molecules22091498 (PMC6151696; doi:10.3390/molecules22091498)
Supplement: Supplementary file 1 [file molecules-22-01498-s001.zip]

Archive with 5 entries (5 files):
- hop-8(HREI%2B).pdf
- hop-8(NMR).pdf
- Figure S1.tif
- hop-8(EI+).pdf
- Supplementary materials.pdf
